# Supplementary material for: A genome-wide association study on liver enzymes in Korean population
Source: PLoS One. 2020 Feb 21;15(2):e0229374. doi: 10.1371/journal.pone.0229374 (PMC7034899; doi:10.1371/journal.pone.0229374)
Supplement: S1 Table — (XLSX) [file pone.0229374.s001.xlsx]

## Sheet: 시트1
	sex	bmi	age	group	FU.day	reference_Date
1	F	19.8	74	0	2005	20141201
2	F	22.6	67	0	2495	20140425
3	M	NA	69	7	3230	20140404
4	F	17.8	44	0	2330	20140924
5	F	17.5	52	2	3374	20141120
6	M	28.8	74	7	3349	20140711
7	F	20.9	59	0	2935	20140226
8	F	18.6	56	0	2083	20140801
9	F	23.5	45	0	2451	20141122
10	F	20.5	49	0	3596	20140702
11	F	17.4	44	0	1181	20141001
12	M	21.9	62	1	1819	20140827
13	F	24.5	77	7	3600	20141203
14	M	24.5	41	7	1458	20141119
15	F	22.7	57	0	1461	20141106
16	F	23.9	61	0	3633	20141203
17	M	23.1	47	1	2143	20140627
18	F	16.9	59	0	3736	20140811
19	M	23.6	50	1	3159	20140926
20	M	26.3	68	0	3037	20140716
21	F	30.7	70	7	3268	20140717
22	M	26.5	73	7	3675	20140408
23	M	23.7	59	1	3107	20140303
24	F	23.8	42	0	2057	20141126
25	F	20.4	50	0	733	20140410
26	F	19.7	59	0	1671	20140625
27	M	26.4	71	0	2792	20141209
28	F	25.5	45	1	3033	20140813
29	F	19.1	45	0	405	20140701
30	M	24.7	62	7	3229	20141112
31	M	24.7	57	1	1533	20140925
32	F	20.4	63	0	2978	20140306
33	M	20.8	61	7	712	20140721
34	M	24.9	65	7	3685	20141201
35	M	26.5	76	7	2670	20141027
36	F	20.9	44	7	2225	20140722
37	M	22.4	59	0	2660	20140220
38	F	22	53	7	365	20140618
39	M	23.2	57	0	3761	20140904
40	F	22.7	51	0	3433	20140214
41	M	22	61	7	2642	20141023
42	M	NA	65	0	1821	20141121
43	F	20.5	44	0	3378	20141125
44	M	25.6	46	7	3060	20140925
45	M	19.1	62	1	2190	20140812
46	F	NA	49	0	1762	20140820
47	M	23.9	67	2	2493	20141113
48	M	21.7	60	0	3610	20140902
49	F	20.8	41	0	2503	20140721
50	M	23.1	50	7	2699	20140623
51	F	22.3	55	0	3321	20141024
52	M	24.5	46	7	386	20141029
53	M	25.2	47	0	1499	20140926
54	M	24	46	0	1856	20140626
55	F	22.5	46	0	2505	20140905
56	F	NA	48	0	2563	20140703
57	M	20.3	42	0	1448	20140925
58	M	27.5	50	1	1274	20140925
59	F	22.5	35	2	6534	20141030
60	M	21.7	48	0	1471	20141126
61	M	31.5	52	7	2548	20141103
62	M	26.4	47	7	2463	20141119
63	F	18.4	37	0	3339	20140811
64	F	23.3	53	7	2660	20141120
65	M	27.2	50	7	641	20140725
66	M	23	45	0	2268	20140829
67	M	27.1	44	7	2044	20140729
68	F	21.9	54	0	673	20140702
69	M	22.8	56	0	2269	20140711
70	M	24.1	57	2	2849	20140820
71	F	24.6	62	1	2605	20140929
72	F	23.6	61	0	1980	20140618
73	M	21	46	0	1750	20140918
74	M	26.7	43	7	1250	20140805
75	M	24.9	48	1	2124	20140925
76	F	22.7	59	1	2739	20140321
77	M	20.8	51	0	3988	20141111
78	M	22.6	54	0	3340	20140912
79	M	23.2	43	0	2233	20141202
80	F	20.2	57	0	2939	20141111
81	F	20.5	54	0	2414	20140422
82	M	22.9	43	1	1309	20141203
83	M	24.1	50	0	2958	20140508
84	M	20.9	44	1	3905	20141022
85	F	20.7	58	0	3773	20140409
86	M	23.6	40	7	1604	20141113
87	F	15.1	45	0	3658	20141122
88	F	21.3	59	0	2215	20141110
89	F	18.2	53	0	2202	20140812
90	F	22.5	38	0	972	20140923
91	M	24.9	36	7	2887	20141205
92	F	21	67	0	3935	20141022
93	F	21.8	54	0	1975	20140930
94	F	19.8	42	0	2431	20141013
95	M	23.1	42	1	3116	20140920
96	F	20.1	63	0	2901	20140703
97	M	24.7	63	1	2105	20140422
98	M	24.2	64	0	3759	20140821
99	M	26.7	59	1	2487	20140731
100	M	20.6	43	1	3779	20140327
101	M	18.1	64	0	3169	20140922
102	M	23.7	34	7	2326	20140321
103	F	18.3	70	0	2954	20140424
104	M	22.6	61	0	3526	20141021
105	M	23.2	50	7	2527	20140331
106	M	21.4	64	0	1411	20140805
107	F	27.1	45	0	1431	20140502
108	M	27.3	61	1	3269	20141107
109	F	25.6	47	0	3725	20141120
110	F	22.5	46	0	1416	20141031
111	F	19.6	46	0	3474	20141203
112	M	23.5	64	0	2429	20141023
113	F	20.8	45	0	1919	20140627
114	M	26.9	59	0	676	20140513
115	F	19.7	43	0	4725	20140224
116	M	25.1	69	1	3923	20141107
117	F	23.4	58	0	364	20140927
118	F	19.4	38	0	1396	20140626
119	F	18.9	46	0	1906	20140319
120	F	20.3	55	0	1856	20140221
121	M	21.4	55	7	1625	20140704
122	F	NA	68	0	2047	20140627
123	M	26.4	40	7	1253	20140924
124	F	18	40	0	1834	20140828
125	M	22.5	64	0	2729	20140717
126	F	26.4	58	1	3303	20140729
127	M	28.2	47	7	2109	20141006
128	M	22.9	56	0	3355	20141114
129	F	23.1	61	1	2185	20141004
130	M	25.2	58	0	3645	20140407
131	F	24.1	54	0	2534	20141023
132	M	22.1	54	1	2051	20140703
133	F	20.8	48	0	2223	20140304
134	F	18.7	41	0	2643	20140429
135	F	25.7	58	7	3051	20141106
136	F	25.4	36	1	4866	20140725
137	F	14.7	40	1	2386	20140904
138	F	17.8	51	0	2516	20140414
139	F	20.2	34	1	3013	20140808
140	F	20.8	52	0	739	20140719
141	M	18.9	52	0	2014	20140806
142	F	23.1	58	7	3277	20140314
143	F	21.9	55	0	2909	20140627
144	F	20.5	48	1	3290	20140805
145	M	25.9	62	0	3990	20141031
146	M	26.3	59	7	3995	20141021
147	M	24.8	37	7	689	20141107
148	M	24.3	63	2	3354	20140808
149	F	22.2	48	1	2084	20140703
150	M	26.8	53	7	2897	20141021
151	F	19.6	44	1	3716	20140724
152	M	21.1	65	7	4019	20141125
153	M	26.3	52	7	3286	20140724
154	M	25.1	61	0	2581	20140919
155	F	20.6	58	0	3283	20140619
156	F	20.5	56	0	1976	20140723
157	F	22.3	39	0	1413	20140912
158	F	19.2	52	0	3283	20140617
159	F	23.2	56	0	2492	20141127
160	M	23.1	75	1	2395	20140319
161	M	22.9	36	0	1332	20140822
162	F	22.4	52	1	2116	20141203
163	M	20.9	65	0	1667	20140702
164	M	22.2	38	1	2238	20141118
165	F	25.6	51	0	1322	20140925
166	F	19.8	45	0	2571	20140421
167	M	22.6	68	7	1465	20140228
168	F	19.1	36	0	2632	20141120
169	F	19.6	51	0	1204	20140711
170	M	25.5	41	7	1329	20140916
171	M	25.8	54	2	1869	20141120
172	M	22.5	52	0	1302	20141020
173	M	22.7	63	1	1281	20140826
174	M	25.7	43	2	1675	20140905
175	M	20.9	44	0	1922	20140912
176	F	18.5	31	0	1168	20140325
177	F	20.3	40	0	2657	20140331
178	M	25.9	29	7	2489	20140718
179	M	29.6	56	1	1099	20140213
180	M	19.9	50	0	2610	20141024
181	M	25.5	48	0	2238	20140422
182	M	25.3	62	2	2233	20140705
183	M	27.8	40	7	1612	20140930
184	M	24.1	62	0	2662	20140328
185	M	27.8	50	2	2330	20141111
186	M	23.7	44	0	2318	20141209
187	F	20.8	43	0	1157	20140508
188	F	21.9	51	0	1283	20140912
189	F	18.7	41	0	2543	20140820
190	F	20.8	41	1	2572	20140224
191	M	23.7	47	0	1130	20140407
192	F	23.9	43	7	2261	20140515
193	M	24.3	41	1	2543	20140820
194	M	19	56	0	1827	20141203
195	F	24.1	45	0	1848	20140328
196	F	24.9	45	0	2407	20140926
197	M	24.6	53	0	1189	20140828
198	M	21.8	45	7	2261	20140515
199	F	21	50	0	1737	20140418
200	F	19.6	30	0	1428	20140217
201	F	22.3	43	0	2517	20140307
202	M	19.9	49	2	2602	20140421
203	F	18.9	69	0	2572	20140307
204	M	23.3	52	2	2561	20140325
205	M	21.7	54	0	1099	20140226
206	F	19.2	33	0	1402	20141203
207	M	21.3	44	0	1890	20141029
208	F	24.9	57	0	2624	20140320
209	M	23.9	50	0	2171	20140915
210	M	21.5	66	7	2206	20140409
211	F	19.6	48	0	1485	20140306
212	M	20.6	49	2	2554	20140808
213	F	22	43	0	1752	20140801
214	F	16.8	31	0	2233	20140625
215	F	19.6	44	0	1105	20140805
216	M	25.8	35	7	1058	20141125
217	F	19.4	36	0	2534	20140411
218	F	20.3	42	0	2345	20140627
219	M	26.5	40	7	1806	20140701
220	M	24.1	48	0	2345	20140627
221	M	24.2	41	0	1085	20140320
222	F	18.4	34	0	2368	20140213
223	F	21.1	62	0	1185	20140725
224	F	27.4	33	0	1946	20140627
225	M	23.1	53	7	2378	20140417
226	F	21.5	47	7	1355	20140807
227	F	26.5	68	0	1978	20140228
228	F	18.1	37	0	2626	20140220
229	F	20	40	0	1163	20140710
230	M	22.3	27	1	1178	20141108
231	F	20.9	47	0	2334	20141031
232	M	27.9	39	1	2233	20140709
233	M	25	57	1	2613	20140311
234	F	20.1	42	0	2509	20140807
235	M	25.7	51	7	2561	20140725
236	M	26.6	48	7	791	20140318
237	F	20.2	41	0	2205	20141029
238	M	24.9	66	7	1165	20140902
239	M	26.4	55	7	2021	20140624
240	M	24.4	49	2	1329	20141208
241	M	27.9	45	1	2584	20141205
242	F	27.2	51	7	1323	20141208
243	M	24.8	48	0	2378	20140917
244	M	23.3	55	0	1508	20140728
245	M	23	45	1	2276	20140509
246	F	25.2	55	7	1995	20141029
247	F	19.4	42	0	2584	20140711
248	F	24	42	0	2348	20141112
249	M	18.6	48	0	2584	20140711
250	F	21.7	46	0	2461	20141017
251	M	27.7	49	1	1830	20141105
252	F	23.9	51	0	2561	20140725
253	M	25	52	7	1932	20140919
254	F	21.4	45	1	2499	20141125
255	M	24.1	44	1	2348	20141112
256	F	18.6	40	0	2109	20140714
257	F	17.6	37	0	1903	20140925
258	F	26.2	38	0	1498	20141205
259	M	28.2	46	7	2273	20140826
260	M	30	37	7	1211	20141008
261	M	23	69	0	2298	20140714
262	M	26.2	63	1	1339	20140415
263	F	19.1	48	0	2555	20140725
264	F	18.3	30	0	2562	20140826
265	F	21	46	0	2456	20140704
266	M	25.1	42	2	2192	20140902
267	M	24.3	37	0	1211	20141008
268	F	20.2	45	0	1086	20140626
269	M	25	47	7	2576	20140728
270	F	21.8	50	0	2299	20140515
271	M	24.8	51	0	2247	20140725
272	F	17.9	48	0	2604	20140617
273	M	NA	39	1	2215	20140417
274	M	20.7	54	0	1372	20141027
275	F	19.8	51	0	2215	20140822
276	M	23.4	33	1	2202	20140708
277	F	22.6	41	0	2273	20140826
278	F	22.6	46	7	2584	20141118
279	M	26	51	7	2215	20140822
280	M	27.8	40	7	2519	20140903
281	M	32.5	37	7	1512	20141020
282	M	25.4	51	7	2604	20140617
283	M	24.9	51	1	2366	20141107
284	F	25.1	38	0	1266	20141106
285	M	23.5	51	2	1104	20140715
286	F	19.7	54	0	2544	20140626
287	F	21.9	53	0	2261	20140804
288	F	22.2	48	1	2522	20140701
289	F	18.3	44	0	1812	20140705
290	M	26.5	55	7	1144	20141020
291	M	22.8	41	0	2353	20140902
292	M	23.7	46	0	2254	20140710
293	M	24.5	51	7	2251	20140917
294	F	20.4	49	0	2549	20140811
295	F	22.3	46	0	2548	20140703
296	M	24.2	60	2	2332	20141114
297	M	21.1	29	0	1096	20140627
298	M	21.8	50	2	1133	20140724
299	M	28.2	52	7	2261	20140804
300	M	20.6	61	0	1541	20140903
301	F	22.9	59	1	2198	20140717
302	F	26.3	43	1	2347	20140926
303	F	19.3	40	0	974	20140408
304	M	26.4	55	1	2259	20141022
305	M	22.6	42	1	2525	20141014
306	M	21.2	53	0	1912	20141028
307	M	22.8	53	7	903	20140828
308	M	27.9	47	7	1022	20140516
309	F	27.6	47	7	2205	20140721
310	F	22.7	57	0	2276	20140627
311	M	25.8	60	0	2430	20140714
312	M	25	52	1	2165	20141004
313	M	25.2	25	1	2226	20140920
314	F	26.3	48	0	1905	20140410
315	F	19.9	45	0	2153	20140711
316	F	25.8	47	0	2566	20140801
317	F	21.7	50	1	1672	20141031
318	F	19.7	47	0	2241	20140920
319	M	22.2	56	0	2113	20140826
320	M	29.2	51	7	2224	20140912
321	F	19.3	54	0	1051	20140813
322	F	18.7	35	2	1100	20140723
323	F	22.5	41	0	915	20140226
324	M	23	45	7	2146	20140711
325	M	22.9	29	7	1972	20141028
326	F	22.2	45	2	1616	20141112
327	M	25.5	47	1	2558	20140708
328	F	20.2	38	0	2191	20140925
329	M	27.2	42	2	2175	20140822
330	M	22.1	36	1	2255	20140918
331	M	23.5	49	0	1157	20141010
332	M	24.8	17	0	2206	20140819
333	F	28.8	47	1	1798	20140820
334	F	18.8	36	0	1853	20141120
335	F	26.9	61	1	2248	20140920
336	M	21.1	31	0	2306	20140922
337	F	19.1	42	0	2559	20140703
338	M	20.3	56	2	1151	20141002
339	F	24.7	46	0	1818	20141120
340	M	22.2	18	0	1103	20140728
341	M	22.6	46	1	2557	20140806
342	M	24.6	29	1	2472	20140418
343	M	25.4	59	7	2150	20140916
344	F	21.4	46	0	2557	20140806
345	M	25.9	40	7	2179	20141010
346	F	20.1	40	0	2224	20140624
347	M	20.2	58	0	2208	20140728
348	F	22	49	0	2237	20140917
349	F	18.7	46	0	1096	20140804
350	F	17.9	36	0	2200	20140714
351	M	22	42	7	2548	20140414
352	F	20.1	42	7	1087	20140731
353	F	26.6	34	0	2548	20140414
354	M	26.7	41	7	2252	20141106
355	M	24.4	55	1	1736	20141013
356	M	26.2	46	7	1114	20140826
357	M	23.3	50	0	2166	20141001
358	M	29.7	51	7	1478	20141107
359	F	24.2	59	1	1084	20140813
360	F	29.9	47	1	2179	20141022
361	F	22.4	41	0	2242	20141028
362	M	23.8	40	0	1792	20141023
363	F	28.1	48	7	1478	20141107
364	M	23.8	48	7	2279	20140808
365	M	23.4	49	7	2489	20140919
366	M	25.7	55	7	1364	20140307
367	F	23	56	7	1065	20140807
368	M	26.8	44	7	1827	20141205
369	F	20.5	57	0	731	20140227
370	M	25.7	62	0	1085	20140813
371	F	NA	51	2	2538	20140728
372	M	21.9	56	7	1953	20140901
373	M	21.3	51	1	2538	20140728
374	M	25.1	66	0	1945	20141016
375	F	19.2	46	2	2187	20140728
376	F	18	42	0	1518	20141028
377	F	23.1	49	1	2489	20140919
378	M	28.2	51	7	1217	20141209
379	M	23.1	51	0	1004	20140421
380	F	19.4	53	7	2286	20140710
381	F	20	66	7	2336	20140903
382	F	22.4	45	2	2170	20141022
383	M	25.5	47	7	2185	20141022
384	M	30.8	48	7	2211	20141112
385	F	22.2	53	1	2200	20140619
386	M	26.3	29	1	1850	20140728
387	F	21	56	1	1414	20141031
388	M	21.4	64	2	1021	20140724
389	M	23.1	54	7	1121	20141010
390	M	24	36	7	2267	20141022
391	M	25.2	51	1	2207	20140918
392	M	24.6	50	2	1465	20141022
393	M	30.4	52	7	808	20140925
394	F	25.1	65	0	982	20140724
395	M	22.6	57	0	1322	20140512
396	M	24.7	46	7	2170	20141014
397	F	19.8	30	0	1923	20140924
398	F	17.4	44	0	1155	20141118
399	F	20.5	24	0	958	20140502
400	M	25.3	47	0	2082	20141007
401	M	25.7	48	7	2209	20141014
402	F	19.3	37	0	2261	20140729
403	F	22.8	43	0	2534	20141119
404	M	24.9	53	0	2479	20140217
405	M	21.1	49	0	1532	20140822
406	F	23.3	38	0	2209	20141119
407	M	22.5	48	7	1118	20141108
408	F	19.5	41	0	2102	20141203
409	M	25.3	52	0	2162	20140808
410	F	20.9	49	0	1437	20140814
411	F	20.6	50	0	2197	20141017
412	M	24.2	53	1	2169	20140722
413	F	20.2	47	0	2115	20140729
414	F	19.1	31	0	2239	20141120
415	F	22.2	54	0	2193	20141110
416	F	21.8	46	0	1482	20141114
417	F	21.1	58	0	2025	20140919
418	M	23.5	44	0	2221	20141124
419	F	19.6	42	0	2203	20141118
420	F	19.3	42	0	2146	20140926
421	M	22.2	61	2	1437	20140917
422	M	20.5	62	0	1421	20140508
423	M	20.9	42	0	1833	20141103
424	M	25.4	51	7	2196	20140916
425	M	23.9	53	0	2193	20141110
426	M	25.1	61	7	1101	20141016
427	M	24.1	39	1	2212	20141125
428	M	27.8	53	1	2229	20141030
429	F	18.1	34	0	1090	20141111
430	M	26.2	40	0	2251	20141010
431	M	24.7	51	0	1099	20141117
432	M	22	67	0	1050	20140903
433	M	29.6	50	7	2141	20140729
434	F	18.3	30	1	835	20140214
435	F	18.7	33	0	2295	20140626
436	F	21.8	40	0	2230	20141124
437	F	19.5	49	0	2162	20140808
438	F	19.7	53	2	1500	20140918
439	F	18.8	38	0	1113	20141128
440	F	18.4	32	0	1077	20140903
441	M	18.7	49	0	1126	20141028
442	M	24.5	46	7	2181	20140820
443	F	20.5	47	1	2295	20140924
444	F	19.8	47	0	1470	20140421
445	F	21.6	41	0	2221	20141124
446	F	20.8	50	0	2194	20141001
447	M	21.8	59	0	2105	20140214
448	M	28	40	7	1113	20141128
449	M	28.1	58	7	1085	20141021
450	M	24.1	51	1	2194	20141001
451	F	21.7	47	0	1064	20141028
452	M	25.6	43	0	1503	20141124
453	M	27.3	39	2	2239	20140718
454	M	28.7	51	7	625	20140514
455	F	22.3	38	0	2146	20140916
456	F	21.2	62	0	1421	20140508
457	F	20.2	51	0	1995	20140929
458	M	21	53	0	1059	20140822
459	M	22.8	33	0	1755	20141106
460	F	21.4	25	0	2303	20140514
461	F	19.9	36	0	2597	20140922
462	M	21.3	31	0	1881	20140920
463	F	25.4	26	0	926	20141119
464	M	21.4	30	0	2622	20141108
465	M	26.9	29	0	1472	20141013
466	F	NA	30	0	3060	20140716
467	F	18.9	33	0	2048	20140917
468	M	22.3	35	0	1114	20140428
469	F	20.8	67	0	2984	20141113
470	F	22.5	66	2	2198	20140619
471	F	20	48	0	1148	20140709
472	F	23.6	54	1	3134	20140328
473	F	24.2	65	1	3228	20140225
474	F	23.5	69	7	3752	20141006
475	M	26.7	62	7	3227	20140926
476	M	25.3	49	0	2906	20140416
477	M	27	47	1	4005	20140929
478	M	20.9	52	7	1819	20140806
479	M	23.3	51	0	2205	20140804
480	M	23.2	46	0	2041	20141119
481	M	28.4	46	0	1054	20140307
482	F	25.8	56	0	2507	20140828
483	M	26.5	56	7	3638	20140429
484	F	21.3	60	2	1792	20140805
485	M	24.6	48	7	1183	20140924
486	F	26.9	68	7	3458	20140828
487	M	26.7	56	7	3601	20141002
488	M	26.7	48	7	3247	20140429
489	F	20.4	45	0	1801	20141107
490	M	20.3	51	0	2590	20140407
491	F	20.6	43	1	2418	20141023
492	M	24.1	47	1	3294	20140715
493	M	26.6	59	7	2092	20141030
494	F	24.8	44	1	2254	20140219
495	F	27.4	52	0	1117	20141114
496	F	27.8	47	7	1539	20141105
497	F	20	39	0	2367	20140812
498	F	24	52	1	2385	20140902
499	M	25.1	44	0	2352	20141124
500	F	21.3	51	0	1125	20140703
501	M	22.6	56	7	3643	20141205
502	M	25.1	68	1	2824	20140314
503	M	21.1	54	7	1588	20141122
504	F	20.4	49	1	717	20140314
505	M	25.3	54	7	3198	20140512
506	M	22.7	46	1	1897	20141022
507	F	NA	65	0	3417	20140625
508	M	25.4	44	2	1680	20140804
509	M	23.7	44	7	3216	20140915
510	M	24.4	63	7	2583	20141022
511	F	23.4	72	0	3962	20141110
512	M	24.3	61	0	2192	20140919
513	M	22.8	62	0	2725	20141205
514	F	20.4	54	0	2607	20140922
515	F	24.2	48	7	3601	20140620
516	F	20.9	42	0	2630	20140807
517	M	22.5	44	0	1897	20141008
518	F	29.6	59	7	1861	20140414
519	M	22.7	48	0	958	20140805
520	F	19.7	43	1	1821	20140813
521	F	20.6	42	0	3306	20140513
522	M	20.4	60	0	4019	20141029
523	F	25.2	70	7	3029	20140429
524	F	24.3	43	0	2223	20140811
525	M	23.8	54	0	1846	20140722
526	M	23.3	55	0	373	20140904
527	M	26.7	45	7	3269	20140626
528	M	24.8	73	0	1978	20141031
529	M	23.6	48	0	2563	20140703
530	F	24.4	64	7	2406	20141202
531	F	22.5	65	7	3646	20140925
532	M	25.4	49	7	1052	20140813
533	M	26.2	59	7	3809	20140703
534	M	25.3	64	7	3170	20140717
535	M	29	71	0	1031	20140422
536	M	24.5	45	0	1871	20140925
537	M	24.8	44	7	1128	20141007
538	F	20.1	62	0	3697	20140715
539	M	22.6	58	0	746	20140922
540	M	25	57	1	3646	20140220
541	F	23.4	55	1	3610	20140902
542	F	21	51	0	2312	20140703
543	M	21.2	59	0	3615	20140630
544	M	22.5	49	0	2485	20141028
545	M	29.8	73	1	1912	20140828
546	M	24.6	36	7	1914	20140719
547	M	20	50	0	4006	20141030
548	F	20.9	57	1	3983	20140922
549	M	23.7	56	2	4074	20141202
550	M	22.8	63	0	3818	20140414
551	M	24.6	60	7	3982	20141001
552	F	17.3	53	0	3824	20141206
553	F	21	48	1	1840	20140408
554	F	20.5	48	0	4025	20141125
555	F	23.2	59	0	3786	20140729
556	M	23.3	52	0	4025	20141125
557	F	20.7	60	0	3698	20141127
558	M	24.2	46	7	3982	20141006
559	F	27.2	62	1	3798	20140408
560	F	NA	32	1	3428	20141208
561	M	23.7	43	0	3241	20140625
562	F	23.1	61	7	3648	20140430
563	F	22.1	49	0	3826	20140411
564	M	23.9	41	7	1441	20140213
565	M	22.9	34	0	3749	20140401
566	F	28	50	1	4037	20141209
567	M	23.3	46	7	3755	20140310
568	M	24.9	62	0	3745	20140225
569	M	21.2	47	0	3710	20140616
570	F	26.9	68	1	2719	20141110
571	F	16.7	40	0	3857	20140624
572	M	23.5	46	0	3786	20140424
573	M	27.1	59	0	4011	20141209
574	F	16.9	35	0	2520	20141208
575	M	21.6	64	7	4020	20141203
576	M	22.3	48	7	5107	20140819
577	M	23.5	69	2	3948	20140930
578	F	23	58	1	3734	20140224
579	M	24.5	48	0	3877	20140722
580	F	19.8	62	0	3857	20140714
581	M	22.2	52	7	3986	20141027
582	F	21.7	48	0	3929	20140822
583	F	26.1	67	1	3990	20141119
584	M	23.6	66	1	3990	20141119
585	F	18.2	37	0	2952	20141204
586	F	18.6	48	0	3641	20141030
587	M	20.9	62	0	4018	20141118
588	F	20.8	46	0	2938	20140728
589	F	23.6	58	0	4018	20141203
590	M	22.4	49	7	3781	20140416
591	M	23.7	47	7	3664	20141030
592	M	28.5	40	7	3990	20141119
593	F	24.3	62	0	3683	20141002
594	M	21.9	62	1	3789	20140430
595	M	24.7	63	0	3941	20140902
596	M	23.2	65	7	3787	20140410
597	F	24.2	56	0	4011	20141209
598	F	22.8	49	1	3737	20140303
599	M	23.7	50	0	3882	20140905
600	M	24.3	79	2	3706	20140227
601	M	22.8	56	0	3861	20140812
602	F	26.7	57	7	1928	20141022
603	F	19.7	62	0	3853	20140808
604	F	19.6	57	0	4570	20140717
605	M	26.5	41	0	3908	20140829
606	F	19	54	0	3922	20141010
607	F	25.3	54	7	3912	20140925
608	M	26	55	7	3995	20141201
609	M	25.7	45	7	4804	20141027
610	M	26.5	62	7	3951	20141031
611	F	19.9	40	0	3806	20140514
612	F	18.6	53	0	1741	20141006
613	M	21.3	55	1	3984	20141203
614	F	19.5	49	0	3835	20140717
615	F	23.6	65	0	3835	20140813
616	F	34.7	53	7	2254	20141121
617	M	20.5	49	0	3746	20140326
618	F	22.9	56	0	3812	20140822
619	F	22.8	45	0	3862	20140806
620	M	24.2	68	7	3835	20140813
621	F	21.4	56	0	3861	20140812
622	F	19.6	44	0	4804	20141027
623	F	20.6	55	0	4003	20141202
624	M	24.8	66	0	3966	20141124
625	M	29.5	52	7	1946	20140218
626	F	19.5	30	0	2538	20140508
627	M	24.9	47	7	3702	20140327
628	M	25.5	60	0	3816	20140730
629	F	19.5	41	0	3696	20140509
630	M	25.1	54	1	3689	20140328
631	F	15.9	53	0	3690	20140409
632	F	26.5	38	1	3789	20140627
633	M	23.6	68	0	3802	20140801
634	F	22.5	67	1	3817	20140904
635	F	21.2	74	0	3247	20140414
636	M	20.4	33	0	3857	20141002
637	M	22.8	53	0	3923	20141103
638	M	21.4	72	7	3898	20141016
639	M	24.8	70	1	3835	20140717
640	F	19.7	39	0	3913	20141204
641	M	22.6	46	0	3843	20141007
642	M	21.6	63	0	3663	20140226
643	M	25.8	63	7	3808	20140718
644	M	26.3	47	2	3949	20141125
645	F	21.6	60	1	3654	20140304
646	M	24.9	63	0	3818	20140825
647	M	22.7	64	1	3677	20140411
648	M	22.4	54	1	2610	20140923
649	M	23.5	36	0	323	20140717
650	M	23.7	69	0	3817	20140904
651	F	28	56	7	3816	20140730
652	M	NA	52	0	3556	20140417
653	M	21.3	68	0	3728	20140623
654	M	26	56	7	759	20140624
655	F	21.5	45	0	3689	20140328
656	F	19.8	34	7	3921	20141118
657	M	23.7	57	1	3767	20140904
658	F	18.5	41	0	2668	20140807
659	F	22.3	59	0	3741	20140627
660	M	19.5	65	0	3684	20140418
661	F	24.1	52	7	1547	20141113
662	M	25	61	1	3745	20140718
663	F	22.5	56	0	3698	20140508
664	F	26.1	61	1	3751	20140925
665	M	24.5	61	2	3697	20140430
666	F	24.5	56	7	1909	20141004
667	F	18.4	38	0	1581	20140814
668	M	23.2	59	7	3761	20140716
669	M	25.5	68	1	3905	20141209
670	M	19.5	55	0	3814	20140923
671	F	20.1	61	1	3823	20140905
672	M	20.3	60	0	3657	20140421
673	M	20.9	62	0	3831	20141002
674	F	24.7	60	1	3746	20140723
675	F	23.3	48	0	3648	20140404
676	F	19.2	50	0	406	20140912
677	M	22.3	59	0	3177	20140227
678	F	34.1	61	7	3823	20141021
679	F	18.2	54	0	3764	20140716
680	M	26.6	76	0	3787	20140812
681	F	24.1	56	1	3684	20140418
682	F	25.7	42	7	3375	20140826
683	F	20.6	55	0	3761	20140718
684	M	22.8	73	7	2900	20140719
685	M	23	56	0	3741	20140725
686	M	21.6	60	1	2968	20140826
687	F	21.5	60	1	3677	20140424
688	F	21.9	46	0	3822	20140917
689	M	24.7	61	7	1863	20140926
690	F	20.1	39	0	2007	20140626
691	M	27	57	7	3696	20140516
692	F	24.2	43	1	1467	20140722
693	F	20.4	41	0	3658	20140404
694	M	24.9	29	0	3051	20140925
695	F	22.7	55	1	1552	20140819
696	M	27.5	33	1	1861	20140620
697	F	20.2	63	0	3740	20140627
698	M	26.6	67	7	3662	20140429
699	F	20.7	57	0	3794	20140829
700	F	21.9	74	0	3787	20140812
701	M	20.1	57	0	3872	20141203
702	M	25.1	57	7	3865	20141121
703	M	22.2	63	0	3740	20141002
704	M	22.7	62	0	3648	20140430
705	M	20.1	58	0	3813	20141028
706	F	21.1	51	1	3741	20140911
707	M	25.7	54	7	3834	20141110
708	M	22.8	53	0	3788	20140930
709	M	24.7	54	7	2156	20141121
710	F	29.3	43	7	1904	20140621
711	M	27.9	55	7	3839	20141128
712	M	21.7	38	0	2660	20140819
713	M	23.2	61	7	2738	20140923
714	M	20.3	46	0	2513	20140409
715	F	21.9	48	0	2990	20140404
716	F	25.2	53	0	3697	20140711
717	F	25.6	56	0	3694	20140715
718	M	22.5	55	1	3723	20140723
719	M	23.9	53	0	3643	20140418
720	F	19.1	53	0	3783	20141021
721	M	25.1	67	0	3703	20140708
722	M	20.3	62	0	3697	20140625
723	F	25.5	60	1	3700	20140623
724	F	17.6	54	0	3643	20140418
725	M	25.1	54	0	3832	20141209
726	F	21.4	56	0	3632	20140318
727	F	31	52	7	3657	20140708
728	M	24.9	60	0	3790	20140922
729	F	23.1	52	0	3801	20140922
730	F	20.8	44	0	2158	20141028
731	M	21.3	42	1	3721	20140729
732	M	26	53	7	3262	20140729
733	F	19.8	65	7	3740	20141002
734	M	26.6	65	1	3696	20140827
735	M	22.3	53	1	3676	20141104
736	F	22.9	61	0	3709	20140724
737	F	20.4	41	0	3703	20140722
738	M	24.6	61	7	3697	20140715
739	F	22.2	43	0	3622	20140626
740	M	23.8	55	7	3522	20140311
741	F	15.4	61	0	3669	20140725
742	F	23.5	68	0	3547	20140224
743	M	28.4	48	1	3646	20140624
744	M	23.6	52	1	3823	20141128
745	F	25	57	0	449	20140702
746	M	24.8	43	0	3803	20141022
747	M	27.5	68	1	3769	20141128
748	M	22.3	60	2	3597	20140421
749	F	21.7	52	0	3687	20140729
750	F	18.5	54	0	3733	20140919
751	M	23.2	64	1	3672	20140711
752	M	26.3	48	0	3776	20141031
753	F	18.2	52	0	3582	20140416
754	F	19	44	0	3667	20140710
755	M	24.2	53	0	3674	20140722
756	F	20.8	61	7	3659	20140701
757	F	27.6	79	0	3667	20140710
758	F	19.2	43	0	3214	20140627
759	M	25.5	63	1	3783	20141024
760	F	18.5	47	0	3797	20141121
761	F	24.4	48	1	3674	20140722
762	M	25.6	52	1	3784	20141004
763	M	24	50	7	3559	20140227
764	M	27.2	55	7	3733	20140919
765	M	22.6	53	7	3794	20141201
766	F	21.7	49	0	3823	20141128
767	F	21.4	55	0	3777	20141014
768	M	25.1	62	1	3668	20140714
769	M	24.4	65	1	3709	20140724
770	M	23.8	61	1	3712	20140912
771	M	25.3	58	0	2355	20140821
772	M	23.4	46	7	3827	20141206
773	F	23.7	53	1	3522	20140311
774	M	25.8	48	0	3667	20140710
775	F	23.4	53	1	3663	20140703
776	M	22.4	48	0	383	20140705
777	F	22.9	54	0	3843	20141127
778	M	22.1	69	7	3803	20141114
779	F	21.1	48	0	1862	20140621
780	M	22.4	56	2	3647	20140619
781	M	20.4	50	7	3647	20140722
782	F	21.8	39	0	3775	20141126
783	M	31.7	38	7	2404	20140819
784	M	22.2	60	0	3379	20140811
785	F	20.6	49	0	3639	20140715
786	F	19.8	56	0	3693	20141017
787	M	26.3	63	7	2937	20141124
788	F	19.6	45	0	3543	20140408
789	F	22.8	54	7	3480	20140218
790	F	22.3	49	0	3666	20140806
791	F	23.2	41	0	3646	20140725
792	M	23.7	50	0	3666	20140806
793	M	25	49	2	3533	20140410
794	M	24.6	71	0	3474	20140314
795	F	24.2	65	7	3004	20140221
796	M	25	61	7	3507	20140226
797	M	25.4	73	0	3711	20141002
798	M	21.6	56	0	3582	20140416
799	F	18.7	49	0	3654	20140709
800	F	20.7	46	0	3647	20140807
801	F	24.1	58	0	3751	20141021
802	F	20.7	48	7	1948	20140623
803	M	23.7	72	0	2917	20141105
804	M	25	54	0	3667	20140730
805	F	24	46	0	3691	20140828
806	F	25.8	55	0	1983	20141113
807	M	21.6	39	0	3626	20140719
808	M	NA	77	1	3617	20140624
809	M	21.6	46	0	3656	20140808
810	F	26.2	57	7	3697	20140829
811	F	16.6	64	0	3774	20141204
812	M	20.1	64	1	3304	20140905
813	F	23.9	49	1	3001	20140619
814	M	21.2	49	0	3626	20140616
815	M	23.8	63	7	3637	20140822
816	M	18.9	55	0	3552	20140424
817	M	24.2	79	7	3714	20141107
818	F	18.3	52	1	3673	20140901
819	F	21.3	53	1	3736	20141110
820	M	25.7	33	7	3660	20140724
821	F	25.5	49	1	2495	20140630
822	F	20.3	53	0	3623	20140704
823	F	18.2	46	0	3680	20140904
824	M	25.3	56	7	3693	20141017
825	F	25.3	56	1	3713	20141017
826	F	24.8	48	0	3737	20141013
827	M	24.7	58	7	3703	20141017
828	M	23.3	55	1	3662	20140725
829	M	24.6	60	0	3800	20141204
830	M	22.7	49	7	3543	20140408
831	F	28.9	51	1	3619	20140627
832	M	23.8	61	1	3697	20140829
833	M	22.6	57	2	3704	20141204
834	M	22.9	55	7	3673	20140901
835	M	27.9	61	7	2986	20141125
836	M	23.4	56	1	3687	20140922
837	M	24.2	41	1	1910	20141201
838	M	24.6	62	1	3682	20141006
839	M	22.1	54	1	3668	20141105
840	M	27.1	59	7	3651	20140915
841	M	24	58	0	3755	20141121
842	F	25.6	58	1	3135	20140508
843	M	21.1	58	7	3604	20140619
844	M	22.3	55	0	3668	20141008
845	M	24.9	47	1	2274	20141125
846	M	25.2	53	1	1529	20140307
847	M	31.7	49	7	3472	20140307
848	M	28.1	37	0	3727	20141204
849	M	23.4	54	1	3674	20141014
850	M	21.4	51	0	3568	20140715
851	F	23.2	53	7	3466	20140404
852	F	20.1	48	0	3568	20140715
853	M	22	56	0	3619	20141020
854	F	20.4	51	1	3455	20140304
855	M	23.4	56	0	3766	20141201
856	F	19.8	58	0	3683	20141014
857	M	22.2	50	0	3304	20140704
858	M	25.1	37	0	3606	20140807
859	F	20	52	0	3672	20140901
860	F	21.9	58	7	3755	20141121
861	M	23.7	70	2	3724	20141119
862	F	36.4	57	7	3712	20141114
863	M	24.8	55	0	3498	20140312
864	F	22	56	0	3598	20140630
865	M	26.6	57	7	3606	20140723
866	F	21.2	55	0	1795	20140905
867	M	28.5	57	7	3496	20140410
868	F	18	46	0	3564	20140711
869	M	21.7	44	2	3703	20141110
870	F	22.5	55	0	3674	20141014
871	M	22.5	46	0	3704	20141029
872	F	28.9	51	0	3719	20141120
873	F	21.2	47	0	2654	20141017
874	M	21.8	58	0	3482	20140307
875	F	20.3	59	0	3598	20140718
876	F	20.3	33	0	721	20140916
877	M	28.2	36	7	3698	20140926
878	F	20.3	49	0	2178	20141104
879	F	23.7	42	1	1120	20141126
880	F	25.7	40	0	1458	20141022
881	F	23.8	40	7	2219	20140306
882	F	21.3	48	0	1820	20141124
883	M	22	41	0	1060	20141107
884	M	26.2	33	7	2146	20141022
885	F	23.9	48	1	2192	20140825
886	M	19.7	44	0	2226	20141104
887	M	24	48	7	1120	20141126
888	F	NA	49	0	2050	20140317
889	M	29.3	36	1	796	20140212
890	M	28.3	48	7	1113	20141124
891	M	23.9	47	0	2199	20141028
892	F	22.1	52	0	1103	20141205
893	F	20.3	46	0	1819	20141027
894	M	27.6	48	1	2212	20140417
895	M	21.9	51	0	2436	20141024
896	F	24	52	7	1111	20141021
897	M	25.8	49	0	1823	20141103
898	F	21.2	49	0	1648	20141114
899	F	20.3	38	0	1825	20141125
900	M	21.1	43	0	2162	20140929
901	F	18.2	46	0	1765	20141021
902	M	22.9	45	7	994	20140801
903	M	22.1	54	7	992	20140812
904	M	24.4	52	2	808	20141117
905	F	19.1	48	0	2144	20140925
906	M	29.7	37	7	2159	20141114
907	F	21.3	47	0	1823	20141103
908	M	21.5	45	0	2107	20141112
909	M	25.5	37	2	2179	20140804
910	M	24.5	49	7	1421	20141020
911	M	19.5	52	0	2191	20140922
912	F	21.1	44	0	1474	20141120
913	M	23.5	49	0	1750	20140813
914	F	23.4	42	1	1016	20140923
915	M	21.7	36	1	2117	20140901
916	F	22.1	43	7	2178	20141110
917	F	20.7	41	0	1019	20141111
918	M	24.9	46	0	1087	20141205
919	M	21	48	0	2127	20141021
920	M	21.8	51	1	1794	20141013
921	M	23.7	48	7	2112	20140924
922	M	20.2	38	0	1772	20141125
923	F	24.4	42	7	2132	20141031
924	M	22.9	35	0	2187	20141107
925	F	NA	48	0	2273	20141204
926	M	25.9	37	2	1855	20140324
927	F	19.7	41	0	2307	20140217
928	F	18.4	43	0	1049	20141029
929	M	24.4	55	7	2159	20141007
930	F	25.6	47	1	2222	20140729
931	F	22.7	40	7	1051	20141017
932	M	26.3	48	7	2178	20141031
933	M	24.1	48	1	1813	20141205
934	M	24.5	41	7	1080	20141128
935	M	29.2	41	7	2132	20141031
936	M	25.9	41	7	1735	20141201
937	F	19	38	0	2195	20140327
938	M	25.2	33	1	1834	20141126
939	M	19.7	37	0	876	20140513
940	F	24.4	40	0	953	20140904
941	M	29.6	40	7	2154	20141105
942	M	26.1	55	1	2121	20141023
943	M	23.6	27	0	1940	20140218
944	M	24.7	50	0	1451	20140926
945	F	20.9	44	0	1442	20141107
946	M	22.3	47	0	2185	20141125
947	M	20.8	49	2	754	20141128
948	M	23.5	48	7	1098	20141117
949	M	21.2	34	7	2124	20140719
950	M	25.1	34	1	923	20140702
951	F	22.3	50	1	2121	20141023
952	M	22.2	47	0	910	20140623
953	M	24.5	45	7	2108	20141020
954	M	24.6	44	0	2179	20140624
955	M	21.9	39	1	2166	20141017
956	M	22.2	54	0	2352	20141017
957	F	21.6	47	0	1384	20141204
958	M	29.3	57	7	504	20140325
959	M	26.5	47	7	1162	20140916
960	F	22.8	44	1	2064	20140708
961	F	22.1	38	0	1443	20141112
962	M	23.2	48	7	2199	20141125
963	F	23.1	36	0	1043	20141029
964	M	25.2	53	1	2265	20141204
965	F	23.1	41	0	1302	20140619
966	M	19.9	37	1	2263	20140729
967	F	33.6	48	7	2199	20141125
968	M	23.6	66	7	1530	20141112
969	M	28.1	48	7	2121	20141024
970	F	18.4	37	0	950	20140923
971	F	24.7	47	7	764	20140218
972	F	20.3	37	0	2399	20140702
973	M	26.7	52	1	1883	20140224
974	M	22	52	1	2108	20141119
975	M	26	44	7	2189	20141008
976	F	18.9	46	0	2155	20141104
977	F	21.7	59	7	2116	20141023
978	M	26.9	46	7	2037	20140218
979	M	28.7	37	7	1041	20141108
980	F	17.8	41	0	2083	20140502
981	F	24.5	30	0	2405	20140627
982	M	25.8	52	0	984	20141029
983	M	22.2	70	0	957	20140324
984	M	25.1	66	7	2094	20140225
985	M	22.8	41	0	1322	20140723
986	F	17.9	30	0	1883	20140418
987	M	27.4	38	1	1317	20141205
988	F	24.8	60	1	2221	20141105
989	M	23.7	39	1	2345	20141031
990	M	28.4	55	7	2211	20140331
991	F	22.8	54	0	2302	20140717
992	F	20.5	38	0	748	20140220
993	F	23.7	44	0	1786	20141122
994	F	22.9	62	7	1643	20140805
995	F	19.7	37	0	2350	20141031
996	F	19.1	52	0	1748	20141205
997	M	24.8	59	7	731	20140227
998	M	29.1	41	7	2295	20140724
999	M	25.5	36	0	1322	20140723
1000	M	25	38	0	797	20140402
1001	M	22	39	0	2158	20140327
1002	M	27.5	45	7	1968	20140226
1003	M	24.8	36	1	1309	20141024
1004	M	28.5	53	1	2179	20140328
1005	F	22.5	26	1	1260	20140711
1006	F	20.6	49	0	896	20140717
1007	F	21.9	60	7	2247	20140718
1008	M	28.2	52	7	2324	20140320
1009	M	25.9	50	0	2185	20140227
1010	M	20.4	56	0	748	20140402
1011	F	25.6	43	7	1842	20141114
1012	F	20.9	53	0	1307	20140320
1013	F	19.9	35	0	2365	20140710
1014	M	20.2	42	1	2107	20141206
1015	F	22.1	38	0	1843	20140314
1016	F	21	36	0	2309	20140514
1017	F	19	26	0	1008	20140812
1018	F	18.9	37	0	791	20141006
1019	M	25.2	52	0	2192	20140314
1020	F	24.7	51	1	2079	20141128
1021	F	19.9	62	0	2205	20140224
1022	M	25.6	42	0	1099	20140226
1023	F	19.1	41	0	744	20140402
1024	M	23.4	49	0	2079	20141128
1025	M	25.9	50	7	1647	20140630
1026	M	22.5	42	0	742	20140328
1027	F	23.6	46	1	2131	20140502
1028	M	22.4	37	0	1944	20141006
1029	M	23.3	52	7	763	20140620
1030	M	24.6	47	0	1903	20141029
1031	F	23.7	46	0	754	20140716
1032	F	20.7	44	0	1972	20140814
1033	M	23.4	40	0	996	20141126
1034	F	26.9	52	1	2227	20140325
1035	M	27.2	55	7	2204	20140401
1036	M	22	46	7	1464	20140311
1037	F	20	40	0	792	20140716
1038	M	28.3	47	7	1981	20140916
1039	F	19.9	27	0	774	20140429
1040	M	27.7	56	0	1985	20140808
1041	F	19.3	53	0	1903	20140414
1042	M	29.3	54	7	1953	20140922
1043	M	30.8	39	2	352	20140915
1044	M	22.7	55	0	2181	20140326
1045	F	23.4	40	1	2277	20140828
1046	F	22.4	56	7	1279	20140619
1047	F	25.9	46	2	2205	20140430
1048	M	27.7	40	7	1114	20140430
1049	M	29.5	40	1	2239	20140310
1050	F	22.4	25	0	2191	20140324
1051	M	21.4	39	0	2187	20140324
1052	M	25.2	52	0	1984	20141018
1053	F	25	35	1	1644	20141030
1054	M	26.1	43	7	1310	20141127
1055	M	25.7	44	1	2024	20141010
1056	M	24.1	41	2	2164	20140407
1057	M	27.8	42	2	2204	20140514
1058	M	24.1	51	1	2229	20140402
1059	M	22.4	51	0	1840	20140626
1060	M	23.2	34	0	1093	20140806
1061	M	22.9	28	0	1486	20141018
1062	M	26.3	28	0	482	20140314
1063	M	24.9	48	1	2164	20140620
1064	M	23.1	46	7	1893	20140718
1065	M	30	48	7	1764	20140313
1066	M	23.5	49	7	2166	20140728
1067	F	15.1	51	0	1154	20140708
1068	M	25.9	62	7	2295	20140722
1069	M	23.4	41	0	2282	20140801
1070	M	24.8	53	1	1449	20140919
1071	F	21.4	38	0	2204	20140514
1072	M	23.9	53	1	1911	20141010
1073	F	17.4	29	0	872	20140804
1074	F	17.8	30	0	617	20140214
1075	M	27.5	44	7	1427	20141205
1076	M	21.5	53	0	719	20140701
1077	M	28.9	36	0	838	20140827
1078	M	24.5	52	0	699	20140318
1079	M	25	50	7	1557	20140702
1080	F	27.5	41	0	1601	20140509
1081	M	26.6	56	7	2039	20141106
1082	M	22.6	51	0	788	20141111
1083	F	26.1	56	1	1943	20140918
1084	M	28.6	38	7	2168	20140725
1085	F	16.8	46	0	1515	20140616
1086	M	25.6	59	0	1943	20140918
1087	M	20.8	49	2	696	20140512
1088	F	19.5	37	0	2123	20140721
1089	F	18.9	40	0	1481	20140819
1090	F	19.4	39	0	2015	20140813
1091	M	20.1	53	2	1981	20141023
1092	F	26.2	57	0	1100	20141201
1093	F	21.6	45	1	696	20140512
1094	F	32.5	42	7	880	20141001
1095	M	20.6	48	0	1515	20140616
1096	M	23.9	48	1	2020	20141120
1097	F	22.3	39	0	2004	20140829
1098	M	22.9	47	0	712	20140512
1099	M	21.6	50	0	778	20140718
1100	F	22	54	0	1917	20141008
1101	M	28.9	42	7	2140	20140912
1102	F	24.8	59	0	895	20141125
1103	M	30.7	55	2	854	20140918
1104	F	22.8	49	1	1995	20140704
1105	F	22.7	45	2	2222	20140627
1106	M	25.7	57	0	1264	20140811
1107	F	18.1	39	0	854	20141007
1108	F	21.3	55	0	2100	20140926
1109	M	28.1	52	2	1596	20141020
1110	F	19.8	45	0	1749	20140711
1111	F	19.5	44	0	1712	20141022
1112	F	23.5	44	0	738	20140627
1113	M	27.2	56	7	742	20140919
1114	M	26.5	54	1	1853	20141110
1115	M	25.6	52	1	2202	20140620
1116	F	21.1	41	0	1890	20140708
1117	F	19.6	39	0	2154	20140703
1118	M	24.4	38	0	2145	20140430
1119	M	21.4	59	7	1603	20141007
1120	F	20.9	41	0	1208	20141010
1121	F	21.7	51	0	1097	20140714
1122	M	23	54	0	728	20140718
1123	F	19.1	30	0	1413	20140307
1124	M	23.3	52	7	1995	20140704
1125	M	21.8	57	0	1065	20140901
1126	M	24.8	57	7	434	20140403
1127	M	22.7	49	0	1933	20140430
1128	M	25.4	61	0	1583	20140926
1129	F	23.3	51	0	2006	20140924
1130	M	31.1	44	7	1624	20141126
1131	M	24.7	57	1	1951	20141105
1132	M	22.1	40	0	811	20140930
1133	F	24.1	37	1	811	20140917
1134	M	23.8	59	7	1776	20140411
1135	M	24.9	53	0	2006	20140630
1136	M	24.6	55	7	890	20141029
1137	F	18.4	41	0	811	20140930
1138	F	24.6	50	7	1088	20140926
1139	F	22.5	59	0	1776	20140411
1140	F	22.4	45	0	839	20141126
1141	F	20.8	37	0	1602	20140725
1142	M	24.3	48	0	1862	20140929
1143	F	24.2	44	1	2060	20141122
1144	F	23.8	49	0	1824	20141016
1145	F	18.9	58	0	1641	20141104
1146	M	24.2	59	2	2049	20140804
1147	M	24.4	55	7	2162	20140630
1148	F	22	57	7	803	20141022
1149	M	21.8	40	0	984	20141209
1150	F	19.8	32	7	1559	20141010
1151	M	27.3	42	7	1099	20141117
1152	F	23.7	50	1	1910	20140930
1153	M	23.6	55	2	1852	20140820
1154	F	16.6	27	0	1220	20141112
1155	M	25.5	53	7	1883	20140829
1156	F	15.7	26	0	1967	20141002
1157	M	26.6	50	7	1824	20141016
1158	F	20.5	49	1	1862	20140929
1159	M	23	57	7	803	20141022
1160	F	22	50	0	723	20140714
1161	M	18.9	44	1	1574	20141204
1162	F	15.6	45	0	1383	20140821
1163	M	25.6	55	7	1130	20140730
1164	F	34.6	62	7	1891	20140728
1165	M	23.4	45	7	348	20141126
1166	F	20.7	55	0	2143	20140214
1167	M	22.7	49	0	1505	20140806
1168	M	27.5	43	0	1766	20140715
1169	F	23	52	0	1969	20140922
1170	M	23.9	54	7	652	20140626
1171	M	21.6	65	1	1825	20140804
1172	F	20.9	41	7	700	20140620
1173	M	22.4	37	7	1903	20140711
1174	F	29.8	52	7	0	20140801
1175	M	23.6	52	7	723	20140714
1176	M	27.3	47	7	1701	20140620
1177	M	27.1	37	7	1984	20141206
1178	F	21.5	46	2	1455	20140705
1179	M	25.4	52	2	1821	20140801
1180	M	17.4	20	0	755	20141122
1181	M	22.4	22	0	2064	20140825
1182	F	21.2	25	1	2606	20140821
1183	M	18.4	15	0	2930	20140814
1184	F	18.1	27	0	359	20140917
1185	F	18.3	22	0	756	20141122
1186	F	24.7	75	7	3086	20140804
1187	F	23.5	56	1	3268	20141103
1188	F	20.2	63	2	1807	20140822
1189	F	20.1	59	0	3227	20140926
1190	M	21.8	56	0	2556	20141202
1191	F	24.5	59	7	3742	20141007
1192	M	24.3	51	7	2026	20141120
1193	F	25.1	70	7	2952	20141029
1194	M	23.6	64	7	2664	20140729
1195	F	19.1	33	0	3094	20141014
1196	M	24.7	54	1	1126	20140731
1197	M	25	54	7	2484	20140916
1198	F	23	59	0	3629	20140717
1199	M	26.2	70	7	2862	20140225
1200	M	27	65	7	3007	20140715
1201	M	19.3	55	0	3433	20140224
1202	F	23.8	62	0	1096	20140930
1203	M	22.1	61	0	3286	20140331
1204	M	24	50	0	3187	20141030
1205	F	23.4	45	0	2809	20140723
1206	F	26	75	0	3586	20140227
1207	M	29	62	7	2220	20141017
1208	M	21.6	64	2	3526	20140630
1209	M	26	44	1	2287	20140718
1210	F	20.2	61	0	2365	20141202
1211	M	26.1	56	7	2757	20140410
1212	M	28.6	58	7	3523	20141113
1213	F	21	29	0	3128	20140325
1214	F	25.5	66	0	3408	20140716
1215	M	23.1	41	7	1825	20140827
1216	M	25.3	70	7	4021	20141201
1217	F	26	62	1	3653	20141110
1218	M	20.8	62	0	2489	20141031
1219	M	21.2	42	2	1785	20141020
1220	F	21.6	53	0	1792	20140918
1221	F	24.2	43	0	2798	20140825
1222	F	23	45	1	1501	20140801
1223	M	24.8	57	1	854	20141121
1224	M	25	63	1	3112	20140502
1225	F	17.4	42	0	2864	20140627
1226	M	21	45	0	1830	20140828
1227	M	20.4	38	1	2183	20141007
1228	M	27.2	47	7	2352	20140731
1229	M	20.8	66	0	2343	20140324
1230	F	23.4	59	0	3317	20140224
1231	F	20.5	45	1	2927	20140425
1232	M	25.5	60	7	2837	20140411
1233	M	23.5	62	1	2633	20141113
1234	M	22.8	63	0	1469	20140409
1235	M	23.2	46	7	3031	20140716
1236	F	22.1	57	1	3500	20140213
1237	M	26.7	68	7	2062	20141107
1238	F	21.6	60	0	1841	20141107
1239	M	25.1	60	1	2856	20140225
1240	M	20.4	45	0	3251	20140619
1241	M	22.3	66	0	1841	20141107
1242	M	22.2	46	7	1437	20140723
1243	F	25.4	53	1	1933	20140226
1244	F	18.4	46	0	2789	20141208
1245	M	24.2	44	7	931	20141122
1246	M	23.3	61	7	3725	20140318
1247	M	24.9	45	1	3032	20141108
1248	F	18	50	0	3394	20141007
1249	F	21.6	49	1	2759	20141021
1250	F	20.9	74	0	3308	20140516
1251	M	23.9	42	1	850	20141125
1252	M	21.7	68	0	2935	20140306
1253	M	23.1	44	7	2184	20141204
1254	M	24	60	2	2569	20140829
1255	M	18.5	43	0	1281	20140811
1256	F	21	62	1	2142	20141008
1257	M	26.1	43	1	2792	20141128
1258	F	21.9	52	0	2150	20140822
1259	M	25.9	43	7	1841	20141103
1260	F	18.1	43	0	2564	20140317
1261	M	32.4	44	0	2641	20141010
1262	M	23.9	75	1	1561	20141006
1263	M	25.2	56	7	3412	20141017
1264	F	19.4	45	0	2170	20140728
1265	M	20.4	48	1	2758	20140221
1266	M	24.9	54	7	2857	20140627
1267	F	19.9	52	0	3250	20140228
1268	M	22.9	52	0	2986	20140930
1269	M	21.7	71	0	3844	20140904
1270	F	19.5	45	0	1636	20140723
1271	M	21.6	74	0	3852	20140912
1272	F	20.5	38	0	1495	20140923
1273	F	22.2	52	0	2860	20140311
1274	F	19.3	54	0	3827	20140916
1275	F	25	47	0	1993	20140811
1276	F	22.1	56	1	3179	20140924
1277	M	23.5	57	0	3627	20140925
1278	F	20.5	50	0	3433	20140224
1279	F	21.5	48	0	3437	20140307
1280	M	23	47	7	3538	20140627
1281	F	18.3	56	0	3304	20140925
1282	M	24.6	59	0	2285	20140630
1283	M	25.7	44	1	3510	20140619
1284	F	23.1	46	0	3563	20140723
1285	M	27.1	65	0	3549	20140729
1286	F	21.5	41	0	3599	20140827
1287	F	17.4	74	0	3674	20141024
1288	F	19.4	68	1	3582	20140804
1289	M	25.5	70	1	3646	20140925
1290	M	22.9	59	1	3706	20141202
1291	F	26.7	57	1	3654	20141105
1292	M	28.3	51	7	4520	20140904
1293	F	17.8	42	0	2226	20140721
1294	M	26.2	56	7	2912	20141114
1295	F	20.5	55	7	1964	20140716
1296	M	22.2	49	7	3597	20140902
1297	F	20.9	56	0	3706	20141202
1298	F	20	39	1	2919	20140620
1299	F	21.3	64	1	3373	20141002
1300	F	17.8	42	0	3508	20140619
1301	M	28.1	43	1	3665	20141208
1302	M	20.1	63	7	2997	20141125
1303	M	26.1	47	7	3577	20140827
1304	M	24	48	7	3665	20140929
1305	F	23.9	57	7	3679	20141117
1306	M	22.1	53	0	3563	20140723
1307	F	17.7	51	0	3469	20140321
1308	M	22.3	49	7	3651	20141021
1309	F	20.3	61	0	2261	20140324
1310	M	23.7	61	7	3604	20140902
1311	M	25.5	45	0	3623	20141111
1312	F	20.5	42	0	707	20141104
1313	M	22.6	56	0	3060	20141104
1314	M	22.2	40	1	3642	20141030
1315	M	21.6	74	1	3600	20140912
1316	F	21.2	48	0	3661	20141203
1317	M	26	56	7	3634	20141120
1318	F	20.9	61	1	3373	20140219
1319	F	22.3	41	0	1969	20140624
1320	M	25	57	1	3618	20141023
1321	F	18.4	30	0	798	20140718
1322	F	22	58	0	3605	20141020
1323	F	20.9	53	0	3671	20141124
1324	M	21.7	55	0	3594	20140930
1325	F	20.9	63	0	359	20140319
1326	M	25.1	56	1	3542	20140825
1327	M	23	63	7	3527	20140718
1328	F	22.2	62	1	2271	20140717
1329	M	22.1	72	7	2973	20140630
1330	F	21.2	53	0	3601	20141002
1331	F	21.7	55	0	2574	20140304
1332	M	22.9	55	1	3579	20140901
1333	M	23.3	55	0	2966	20140623
1334	M	19.8	66	0	3542	20140922
1335	M	24.3	52	2	3514	20140714
1336	F	22.4	52	7	3475	20140623
1337	M	22.8	53	2	3653	20141201
1338	M	23.2	47	7	4764	20140313
1339	M	25.6	43	7	3394	20140227
1340	M	27.8	42	1	3613	20141016
1341	M	32.8	36	7	4785	20140807
1342	F	21.5	73	7	3410	20140321
1343	F	18.3	42	0	913	20140812
1344	F	21.8	64	0	3393	20140717
1345	F	21.2	49	0	3322	20140217
1346	M	27.8	59	7	3531	20140916
1347	M	21.9	47	0	3493	20140725
1348	M	23.5	51	7	3406	20140513
1349	F	20	66	1	3521	20140925
1350	M	NA	50	0	3594	20141024
1351	F	21	49	1	3358	20140312
1352	F	25.9	53	1	3565	20140925
1353	M	26.8	45	7	3621	20141205
1354	M	24.5	62	7	3572	20141107
1355	M	25.1	51	1	3606	20141128
1356	F	19.1	43	0	1239	20141117
1357	M	26.5	61	1	3420	20140429
1358	M	23.6	50	0	3322	20140217
1359	M	28	54	7	3633	20141209
1360	F	20.1	57	0	3312	20140226
1361	M	23.6	67	0	3371	20140401
1362	M	24.1	66	1	3393	20140717
1363	M	26.9	50	7	3514	20140811
1364	F	21.5	48	0	3606	20141128
1365	M	21.9	55	0	3458	20140708
1366	M	20.9	58	0	3328	20141006
1367	F	20.2	38	0	1553	20140627
1368	M	21.8	71	0	3535	20141205
1369	M	19.3	57	0	3428	20140715
1370	M	21.1	59	1	3534	20141008
1371	F	19.5	48	0	2303	20140403
1372	F	22.8	55	0	2262	20140314
1373	F	21.3	45	0	1485	20141111
1374	F	20.4	69	0	3528	20140924
1375	M	28.8	66	7	3457	20140812
1376	M	27.2	50	7	2975	20141209
1377	M	25.2	34	1	3539	20141024
1378	F	20.4	57	1	3541	20141008
1379	F	23.6	60	1	3266	20140805
1380	F	19.9	50	0	3507	20141002
1381	M	22.6	42	0	1130	20141209
1382	M	22.7	58	0	3303	20140219
1383	M	24.1	39	0	3394	20140911
1384	M	24.4	62	1	2568	20140724
1385	M	23.4	53	0	3454	20140808
1386	F	NA	61	0	3439	20140926
1387	F	21.3	56	0	3459	20140729
1388	M	23.9	44	0	3504	20140827
1389	F	20.6	58	7	3404	20140724
1390	F	23.5	64	1	3409	20140722
1391	M	22.8	49	7	2074	20140924
1392	F	17.2	50	0	4780	20140312
1393	M	19.7	62	7	2171	20141108
1394	M	NA	67	0	3439	20140926
1395	M	22.2	36	1	3462	20140819
1396	F	17.5	53	1	3301	20140214
1397	F	22.9	52	1	3415	20140929
1398	M	24.5	59	1	3515	20141127
1399	M	23.1	49	1	2546	20141111
1400	M	25	56	1	3451	20140915
1401	M	24.9	72	7	3303	20140327
1402	M	20.3	50	0	2587	20140630
1403	M	21.9	57	7	3338	20140702
1404	M	24.4	53	7	3471	20141106
1405	F	22.9	61	0	3315	20140428
1406	F	26.9	65	7	3512	20141021
1407	M	24.1	56	7	3286	20140224
1408	F	21.1	60	0	3345	20141106
1409	F	24.1	46	0	3471	20141106
1410	M	38.5	41	1	3529	20141209
1411	M	24.8	57	7	3387	20140825
1412	M	23.3	66	7	3315	20140428
1413	M	25.3	52	7	3486	20141103
1414	M	22.5	45	0	3431	20140902
1415	F	23	42	7	2135	20140723
1416	F	19.2	55	0	2519	20140922
1417	M	22.7	57	1	3402	20140718
1418	F	17	38	0	3287	20140311
1419	M	26.1	55	1	3537	20141204
1420	F	19.4	46	0	1925	20141114
1421	M	24.9	65	0	3375	20140729
1422	M	23	53	7	3472	20140929
1423	F	25.6	51	7	3482	20140918
1424	M	25.5	49	7	3199	20140723
1425	F	20.1	50	0	3290	20140701
1426	F	20.6	58	0	3345	20140617
1427	M	25.8	61	7	3430	20140725
1428	M	30.8	74	1	3203	20140307
1429	F	19	37	0	3321	20140515
1430	F	18.4	36	0	1540	20140415
1431	F	24.3	69	7	3311	20140418
1432	F	19.9	49	0	3180	20140704
1433	F	26.4	57	7	3276	20140319
1434	F	18.3	53	0	3345	20140721
1435	F	23.9	55	1	3458	20141110
1436	F	22	43	0	3342	20140630
1437	M	20.7	37	0	3302	20140512
1438	M	22.8	62	1	3514	20141124
1439	M	22.5	55	1	3357	20140704
1440	M	23.9	64	7	3311	20140516
1441	M	22.6	49	0	2997	20140306
1442	M	23.8	53	0	3372	20140724
1443	F	21.7	56	0	3290	20140422
1444	F	23.9	56	0	2549	20140905
1445	M	20.1	56	0	3279	20140714
1446	M	22.7	33	1	2128	20141020
1447	M	26.3	55	2	3293	20140620
1448	F	19.6	49	0	3357	20140704
1449	M	27	62	7	3383	20140925
1450	M	22.4	54	7	3345	20140721
1451	F	24.7	57	1	3454	20141031
1452	F	20.7	50	0	3439	20141024
1453	M	22.7	55	7	3409	20140926
1454	M	23.9	58	0	3347	20140725
1455	F	19.9	47	0	3309	20140621
1456	M	24.7	69	7	3425	20140924
1457	M	24.5	77	2	3389	20140925
1458	M	22.4	47	7	3479	20141206
1459	M	25.5	60	1	3214	20140227
1460	F	21.8	54	0	3232	20140225
1461	F	20.1	54	0	3184	20140319
1462	M	21.6	72	0	3366	20140819
1463	F	24.5	70	0	3389	20140925
1464	F	19.6	51	0	3260	20140415
1465	M	20	53	0	3376	20140801
1466	M	25.5	42	7	3342	20140630
1467	F	19.9	47	0	3404	20140801
1468	M	26.6	66	7	3419	20140929
1469	M	22.8	51	0	3520	20141125
1470	M	21.6	62	1	3491	20141119
1471	M	22.6	54	7	3260	20140415
1472	F	22.5	59	2	3396	20140819
1473	F	21.1	57	0	3346	20140729
1474	F	21	43	1	3479	20141110
1475	F	28	45	1	3475	20141023
1476	M	21.3	45	0	3309	20140621
1477	M	21.3	60	7	3217	20140217
1478	F	17.7	57	0	3451	20141204
1479	M	21.6	60	7	3219	20140325
1480	F	20.4	61	0	3376	20141002
1481	M	26.4	59	7	3256	20140820
1482	M	22.3	54	0	3394	20141007
1483	F	22	64	1	3311	20140710
1484	M	20.8	62	1	3243	20140328
1485	F	19.4	45	0	3466	20141205
1486	M	20.5	56	1	3347	20140821
1487	M	21.8	64	0	3289	20141016
1488	F	18.9	53	0	3469	20141117
1489	M	25.5	44	1	3378	20141125
1490	M	21.4	51	0	3413	20141013
1491	M	23.2	44	0	3395	20141004
1492	F	23.3	62	1	3455	20141027
1493	F	23.1	52	0	3319	20140806
1494	M	28.6	59	7	3466	20141205
1495	M	20.6	56	0	3305	20140711
1496	F	20.6	49	0	3334	20140808
1497	M	23.9	64	1	3394	20141013
1498	F	25.5	58	1	3150	20140708
1499	F	20.8	55	0	3346	20140825
1500	F	23.5	59	0	3314	20140731
1501	M	22.7	47	7	3469	20141125
1502	M	22.8	50	1	3357	20140825
1503	M	22	60	1	3314	20140731
1504	F	20.9	50	0	3312	20140801
1505	F	19.9	49	0	3287	20140708
1506	F	18.4	70	0	3280	20140429
1507	F	24.6	57	0	3439	20141128
1508	M	26.7	52	7	3282	20140616
1509	M	24.2	29	0	669	20140509
1510	M	22.1	57	1	3445	20141203
1511	F	21.2	45	1	3221	20140424
1512	F	22.8	57	0	3353	20140905
1513	M	23.1	55	1	3324	20140902
1514	F	25.1	57	0	3431	20141022
1515	F	25.9	73	1	3399	20140930
1516	M	24.7	57	0	3353	20140718
1517	F	23.1	53	0	3271	20140515
1518	M	25.9	60	7	3218	20141028
1519	F	22.6	45	1	3453	20141208
1520	F	24.7	57	0	3318	20140721
1521	M	24.6	46	7	3236	20140425
1522	F	23.9	48	0	3302	20140619
1523	F	19.3	51	0	3159	20140307
1524	M	22.6	61	7	3314	20140721
1525	M	26.3	60	7	3439	20141017
1526	M	25.2	59	7	3439	20141128
1527	M	22.3	52	7	3420	20141128
1528	M	23.7	59	1	3276	20140905
1529	F	23.1	50	0	3486	20141128
1530	M	26.9	65	1	3327	20140822
1531	F	20.5	67	0	3176	20140312
1532	M	18.9	49	1	1456	20140728
1533	F	23	45	0	2059	20140930
1534	M	23.7	54	7	3399	20141028
1535	F	22.1	68	0	3307	20140807
1536	F	18.8	52	0	3375	20141008
1537	F	22.8	59	0	3176	20141028
1538	F	25.4	57	1	3392	20141028
1539	M	19	32	0	1498	20140926
1540	M	25.3	72	0	700	20141030
1541	F	30.8	49	1	3416	20141203
1542	M	25.4	66	1	3192	20140403
1543	F	17.7	35	0	3326	20140807
1544	M	30.5	62	7	3261	20140721
1545	F	21.9	51	0	3334	20140814
1546	F	22.1	43	0	3204	20140514
1547	M	21.9	72	0	3331	20140916
1548	F	24.7	51	1	3140	20141206
1549	M	23.9	52	7	3290	20140718
1550	M	25	50	7	2188	20140808
1551	F	16	66	0	3350	20140915
1552	M	26.4	53	7	2169	20141014
1553	F	21.9	31	0	3308	20140718
1554	F	20	27	0	4173	20141020
1555	M	25	53	7	3315	20140801
1556	F	19.3	51	0	3229	20140418
1557	M	27.7	41	7	3210	20140502
1558	M	25.5	55	7	3266	20140704
1559	F	24.5	49	1	802	20141204
1560	M	30.8	62	7	3140	20140414
1561	F	20.2	57	0	3180	20140721
1562	F	25.6	54	1	2693	20140926
1563	F	18.9	48	0	3389	20141023
1564	F	23.8	55	0	2581	20141124
1565	M	22.7	66	0	3248	20140624
1566	M	20.6	58	0	3373	20141007
1567	M	22.7	50	1	3263	20140702
1568	M	26.2	58	7	3303	20140805
1569	F	19.8	64	0	3303	20140729
1570	M	30.5	63	7	3357	20140915
1571	M	24.4	54	1	3409	20141118
1572	M	23.5	47	0	3256	20140626
1573	M	18.2	60	0	3147	20140513
1574	F	19.3	56	0	3133	20140414
1575	F	23	44	1	3263	20140701
1576	F	23.4	51	1	3399	20141103
1577	F	21.2	52	0	3321	20140902
1578	F	18	44	0	2058	20141209
1579	M	22.1	64	7	3289	20140804
1580	F	18.2	37	0	1888	20140422
1581	M	23.7	44	0	3316	20141008
1582	M	25.2	54	1	3335	20141027
1583	M	23.6	62	7	3154	20140321
1584	M	20.6	64	0	3269	20140724
1585	M	24	57	0	3306	20140807
1586	M	22.9	44	0	3249	20140701
1587	F	23.5	51	0	3395	20141203
1588	F	25.2	63	7	3269	20140724
1589	M	25.1	57	7	3160	20140407
1590	M	25	52	7	3103	20140228
1591	F	20.7	45	0	3266	20140729
1592	F	23.4	55	0	3225	20141206
1593	F	21.1	53	0	2633	20140724
1594	M	20.7	59	1	3380	20141117
1595	F	19.5	59	1	3154	20140321
1596	M	26.2	55	7	3384	20141031
1597	M	29.1	55	7	3320	20140918
1598	F	19.4	50	0	3339	20141105
1599	M	20.4	61	0	3322	20141117
1600	F	21.9	56	0	3286	20140925
1601	M	24.4	48	7	3283	20140804
1602	F	19.6	54	0	3246	20140702
1603	F	23.5	52	0	3240	20140630
1604	M	22.7	46	0	3249	20141008
1605	M	23.5	57	7	3374	20141120
1606	F	29.4	54	7	3110	20140227
1607	F	25	53	0	2670	20140915
1608	F	19.6	44	0	3305	20140812
1609	F	22.8	55	0	2177	20141014
1610	F	18.7	53	0	3306	20140807
1611	M	30.6	53	7	3268	20140825
1612	M	28.6	32	7	3101	20140212
1613	F	24.3	47	0	2184	20141204
1614	M	22.1	63	7	3165	20140411
1615	M	25.2	51	1	3180	20140425
1616	M	23.8	58	2	3246	20140702
1617	M	25.3	45	7	2620	20140821
1618	F	26.4	40	2	1554	20140428
1619	F	21.3	48	0	3256	20140705
1620	F	16.7	45	0	1113	20140428
1621	F	26.7	59	7	3359	20141118
1622	F	21.2	52	0	3278	20140904
1623	M	27.7	66	7	3331	20140916
1624	M	27.7	70	0	3130	20140325
1625	M	30.8	24	7	3301	20140805
1626	F	22.8	61	1	3335	20140915
1627	F	25.3	59	7	3219	20140703
1628	M	24	58	1	3255	20140710
1629	M	31.5	34	0	3267	20140728
1630	F	27.1	50	1	3361	20141209
1631	F	16.7	49	0	3253	20140729
1632	M	23.5	56	7	3345	20141124
1633	M	25.2	59	0	3063	20140304
1634	F	22.6	58	7	2932	20141020
1635	M	22.5	50	7	3257	20140813
1636	F	19.6	56	0	3063	20140304
1637	F	27.8	53	7	3231	20140627
1638	F	21.7	61	1	3211	20141112
1639	F	25.3	57	7	3059	20140515
1640	F	18.1	32	0	1435	20140904
1641	M	20	58	0	3361	20141121
1642	M	24.6	63	7	3252	20141112
1643	M	23.2	48	0	2320	20141110
1644	M	24.2	70	1	3296	20141006
1645	M	19.3	45	0	3208	20140619
1646	F	20.3	52	0	3278	20140814
1647	M	24.2	65	0	3334	20141206
1648	M	25.3	62	7	3341	20141017
1649	M	26.4	48	7	3302	20141008
1650	F	22.9	56	1	3266	20140905
1651	M	22.9	60	0	3294	20141014
1652	M	23.7	41	7	2845	20140516
1653	M	24.4	58	1	3266	20140905
1654	M	28.5	36	0	888	20140828
1655	M	20.2	60	0	3363	20141124
1656	F	22.9	50	0	2138	20141023
1657	F	20.4	44	0	1091	20140820
1658	F	21.9	41	1	2147	20140820
1659	M	22.8	44	7	2017	20140920
1660	M	24	26	7	1106	20140721
1661	F	19.8	57	7	740	20140804
1662	M	24.4	35	7	1925	20140912
1663	M	19.2	39	0	1689	20140418
1664	F	23.6	53	0	1085	20140917
1665	M	23.7	48	7	1902	20140924
1666	M	23.5	51	7	1455	20141104
1667	F	20.1	43	1	1169	20140626
1668	M	24.8	48	1	1403	20140901
1669	F	18.1	47	0	784	20140926
1670	M	25.5	51	7	2134	20141029
1671	M	23.8	36	0	1984	20140723
1672	F	21	47	0	1799	20140716
1673	M	NA	61	1	1475	20140807
1674	M	25.5	41	7	1952	20141119
1675	M	23.3	45	1	1821	20140813
1676	M	27.1	54	7	742	20140826
1677	F	22.1	46	0	1883	20140929
1678	M	32.4	41	7	1811	20141202
1679	M	27.1	38	7	1996	20140804
1680	M	23.6	46	0	2128	20141120
1681	F	18	31	0	1109	20140905
1682	F	23.9	51	0	1854	20141122
1683	F	18.2	56	0	1883	20141030
1684	M	21.5	26	0	727	20140902
1685	M	23.5	38	1	1105	20140814
1686	F	20.4	53	0	1112	20141028
1687	M	25.3	28	7	1919	20140924
1688	F	20.4	37	0	1140	20140902
1689	M	25.4	37	7	1811	20140828
1690	M	23.7	40	0	1966	20140701
1691	M	21	51	0	1870	20140919
1692	M	23	46	1	1568	20140716
1693	M	24.6	55	0	1118	20140919
1694	M	21.8	38	1	1139	20140811
1695	M	25	35	7	785	20141029
1696	M	21.5	43	0	1120	20141029
1697	M	23.2	63	0	251	20140407
1698	M	21	57	0	1238	20141014
1699	F	17.8	43	0	1940	20141001
1700	F	22.3	40	1	1435	20140218
1701	M	23.3	38	1	2135	20140722
1702	M	27.6	45	1	1708	20141008
1703	F	22.6	50	0	1117	20141120
1704	M	26.2	39	7	1032	20140804
1705	M	32.3	36	7	718	20140826
1706	F	22	30	0	1834	20140808
1707	M	24.4	56	0	366	20140903
1708	F	17.6	51	0	1551	20140904
1709	F	20.1	34	0	675	20140725
1710	F	20.6	47	1	1433	20140821
1711	F	24.1	63	2	1827	20140311
1712	M	24.2	58	7	707	20140728
1713	M	24.2	44	0	2171	20140927
1714	M	30.9	47	7	669	20140722
1715	M	24.4	54	0	1463	20140923
1716	F	22.6	44	7	1812	20140923
1717	M	22.8	64	0	1761	20140717
1718	M	23.6	51	1	1464	20140918
1719	M	22.6	55	1	776	20141022
1720	F	24	50	0	802	20141114
1721	F	22.8	46	0	2122	20140808
1722	M	22	44	0	1788	20140925
1723	M	23.3	54	7	1527	20140626
1724	F	19.6	43	0	2099	20141007
1725	M	23.1	51	7	1355	20140807
1726	M	30.3	49	7	1495	20141121
1727	F	23	67	0	1111	20141204
1728	M	22.8	56	7	1823	20140903
1729	M	23	35	7	798	20140718
1730	F	20.9	56	0	771	20141204
1731	M	NA	68	0	750	20141204
1732	M	23	60	1	724	20141010
1733	M	21.9	39	7	1910	20140924
1734	M	24.3	35	2	1841	20141022
1735	M	28	59	0	1813	20140904
1736	M	32.5	36	7	1931	20141107
1737	F	17.1	36	0	1527	20140924
1738	M	22.7	49	7	1507	20140812
1739	M	22.1	56	0	412	20140729
1740	M	25.6	43	0	1491	20141119
1741	F	19.6	50	0	1848	20140922
1742	M	25.6	53	7	1512	20141118
1743	F	18.2	33	2	665	20140820
1744	M	29.8	38	7	717	20141209
1745	M	25	50	2	1146	20140812
1746	M	29	29	0	1528	20141018
1747	M	22.2	41	0	752	20141020
1748	F	22	52	2	1512	20141118
1749	M	23.1	28	0	1273	20141007
1750	M	25.1	49	0	1898	20141106
1751	M	23.9	51	7	630	20140709
1752	M	20.3	39	0	2026	20141206
1753	F	21.7	65	0	1617	20141021
1754	M	23.4	61	0	1878	20141105
1755	F	18.5	43	0	1884	20140723
1756	M	28.6	53	7	1255	20140414
1757	M	25.5	68	0	1148	20141022
1758	M	21	48	2	761	20141203
1759	F	20	39	0	1036	20140701
1760	M	20.9	56	7	1118	20140916
1761	M	22.4	44	0	1967	20140730
1762	F	25.2	49	7	1898	20141106
1763	F	23.8	61	2	759	20141121
1764	F	21.2	40	0	764	20141206
1765	F	21.8	47	7	2142	20140828
1766	M	22.9	25	0	1978	20140915
1767	F	19.9	37	0	1547	20141020
1768	F	23.5	47	7	1146	20140812
1769	F	24.9	39	0	1077	20141121
1770	M	24.4	57	0	742	20141105
1771	F	24.1	68	0	1087	20140825
1772	F	18.6	45	0	744	20141113
1773	F	19.7	37	0	677	20140901
1774	M	24.6	35	0	718	20140912
1775	M	25.1	30	0	1840	20141016
1776	F	21.3	53	0	1424	20141030
1777	F	18.9	41	0	1803	20140806
1778	M	23.3	46	0	1813	20141030
1779	F	18.4	39	0	1117	20141209
1780	M	23.3	36	7	1857	20141023
1781	F	20	55	0	1168	20140812
1782	M	26.4	50	7	1449	20140617
1783	F	19.4	24	0	1876	20141018
1784	M	27.1	50	1	1810	20141206
1785	F	20.5	46	0	1880	20140801
1786	M	20.7	44	0	1513	20141113
1787	F	24.4	51	0	685	20141013
1788	M	21.6	49	0	2142	20140828
1789	M	27	49	7	1846	20141203
1790	F	25.1	56	7	714	20140926
1791	F	19.2	36	2	1830	20141106
1792	M	25.6	47	7	1760	20140806
1793	M	32.5	38	1	1794	20140719
1794	F	25.5	60	7	1841	20141028
1795	M	24.6	47	0	1780	20140925
1796	F	18.7	48	0	1832	20141112
1797	M	23	46	2	1781	20141107
1798	M	26.4	52	7	2082	20141104
1799	M	27.5	36	7	1807	20140827
1800	M	21.5	51	0	1158	20140917
1801	M	22.7	45	2	1837	20141108
1802	M	21.2	45	0	1398	20141111
1803	F	22.2	41	0	1845	20141108
1804	F	20.3	52	0	741	20141117
1805	F	23.4	51	0	1092	20141111
1806	F	20.8	34	0	2010	20141002
1807	F	21	38	0	709	20141108
1808	M	22.5	36	0	918	20141122
1809	F	25.5	50	7	726	20141208
1810	M	26.3	39	7	1096	20141127
1811	F	21.2	44	0	721	20141120
1812	M	22	40	0	1861	20141112
1813	F	18.1	37	0	1658	20141209
1814	M	22.6	49	7	1772	20141020
1815	F	24	39	7	1883	20141203
1816	F	19.1	50	0	2082	20141104
1817	F	18.3	53	0	1794	20140922
1818	M	23.8	40	0	2010	20141002
1819	M	26.4	50	1	1848	20141125
1820	M	22.5	50	0	1759	20141016
1821	M	24.1	60	1	1928	20141022
1822	M	23.6	40	7	1830	20141127
1823	F	24.6	53	7	672	20141023
1824	F	20.7	49	0	1476	20141124
1825	M	25.6	46	7	649	20141014
1826	M	27.9	57	7	1899	20140807
1827	M	25.3	47	1	721	20141120
1828	F	18.5	41	0	1780	20140925
1829	M	23.7	54	7	1352	20140415
1830	M	26	58	7	1082	20141028
1831	M	25	57	7	939	20141020
1832	M	25.7	60	7	1934	20140421
1833	F	17.4	33	0	1461	20141205
1834	M	26.4	41	1	1780	20141112
1835	M	24	36	0	1401	20140217
1836	M	26.9	35	7	1888	20140825
1837	F	19	35	0	979	20140926
1838	M	21.7	43	0	1849	20140227
1839	M	25.5	48	7	1822	20141104
1840	M	26	54	7	731	20141127
1841	M	28.6	62	7	579	20140729
1842	M	22.8	37	0	1746	20141014
1843	M	21.4	35	0	1820	20140829
1844	F	23.3	39	0	1776	20140327
1845	M	23.1	53	0	731	20141127
1846	M	26.4	47	7	1165	20140812
1847	F	20	45	0	1080	20140731
1848	M	22.8	38	0	1432	20140927
1849	M	25.5	52	7	1279	20141203
1850	M	28.5	49	7	1798	20141014
1851	F	25.1	41	7	1480	20141031
1852	M	24.2	49	1	1666	20141119
1853	F	20.2	47	2	1798	20141014
1854	F	20.7	46	0	1718	20141117
1855	F	21.7	58	0	392	20140314
1856	M	23.4	59	0	1329	20141017
1857	M	25	47	7	1786	20141128
1858	M	28.3	52	7	712	20141209
1859	M	25.2	49	7	1401	20141112
1860	M	21.6	41	1	1673	20141205
1861	M	24.4	49	1	1464	20140821
1862	M	25.2	46	0	1551	20141202
1863	F	22.8	42	0	1822	20141104
1864	F	25.7	48	0	1403	20140430
1865	M	23.2	54	7	706	20141028
1866	F	20.9	48	7	1302	20141023
1867	F	20.3	44	2	1295	20141113
1868	M	22.5	32	0	1466	20141121
1869	F	18.7	51	0	1112	20141204
1870	M	24.2	37	7	1778	20141208
1871	M	24.5	36	0	1457	20140808
1872	F	19.4	34	0	893	20140328
1873	F	32.9	50	7	1951	20140213
1874	M	25.2	49	0	742	20141126
1875	M	23.5	21	0	602	20140827
1876	F	26.5	33	2	2002	20141208
1877	M	23.6	50	7	1765	20140213
1878	M	25.5	41	1	1832	20140219
1879	M	27.2	51	1	751	20141206
1880	M	22.8	40	7	463	20140513
1881	M	23.5	45	0	973	20140621
1882	M	22.7	48	0	1886	20140218
1883	M	25	59	0	1992	20140303
1884	M	23.5	57	1	1598	20140620
1885	M	20.8	57	1	362	20140224
1886	F	21.6	41	1	1832	20140219
1887	M	25.6	49	0	1043	20140627
1888	M	24.6	65	7	538	20140724
1889	F	17.4	50	0	1434	20140314
1890	M	24.8	35	7	1086	20140227
1891	F	20.6	27	0	669	20141125
1892	M	24.6	50	1	1392	20141107
1893	M	23	53	0	594	20140901
1894	F	20.5	42	0	423	20140516
1895	M	26.8	48	1	1617	20140919
1896	M	29.2	44	7	395	20140424
1897	M	22.6	48	0	423	20140516
1898	F	18	35	0	1252	20140617
1899	M	24.5	52	0	1966	20140805
1900	F	19.2	45	0	359	20140312
1901	F	23.6	50	0	1464	20140228
1902	F	27.5	53	1	1092	20140930
1903	F	23.6	55	2	1468	20140403
1904	M	26.2	54	0	1531	20140930
1905	F	19	40	0	391	20140424
1906	F	26.7	17	7	1962	20140730
1907	M	22.8	41	0	518	20141121
1908	M	21.1	39	0	1719	20140617
1909	F	18.6	29	0	1835	20140228
1910	F	20.3	51	0	1704	20141001
1911	F	19.5	34	0	1806	20140728
1912	F	20.7	45	0	1435	20140806
1913	F	22.8	60	0	925	20140314
1914	F	24.3	49	0	1775	20140801
1915	F	19	41	0	1387	20140403
1916	M	24.6	45	7	1515	20141016
1917	F	23.7	41	0	560	20141013
1918	F	19.9	28	0	364	20140404
1919	M	28.1	51	7	625	20141119
1920	F	23	54	7	738	20141030
1921	M	24.8	30	7	1477	20140920
1922	F	20.4	55	0	1807	20140312
1923	M	24	53	1	876	20140822
1924	F	26.4	50	0	1025	20140321
1925	M	23	37	1	1173	20140804
1926	M	22.1	40	0	345	20140324
1927	M	23.6	48	7	1452	20140620
1928	F	24.1	60	7	1721	20140318
1929	F	22.9	55	7	720	20140403
1930	F	24.2	39	7	345	20140630
1931	M	24.5	54	7	1025	20140321
1932	M	24.1	50	7	1775	20140801
1933	M	25.1	39	1	1303	20140425
1934	F	30.4	39	7	1495	20141031
1935	F	24.2	43	0	362	20141016
1936	M	23.7	48	7	1507	20140730
1937	F	19.4	29	0	1943	20140922
1938	M	26.8	44	7	1552	20140705
1939	M	27.2	29	7	1089	20140812
1940	M	17.7	16	0	2242	20140719
1941	M	24.3	20	0	1110	20140619
1942	M	22.5	15	1	1428	20140805
1943	M	NA	37	0	840	20141117
1944	F	20.1	63	0	2758	20140226
1945	F	24.1	58	1	3049	20140221
1946	M	23.8	64	1	2920	20140313
1947	M	24.3	65	7	3312	20140226
1948	F	23.1	49	0	429	20140729
1949	F	22.8	61	7	2868	20141126
1950	M	23.5	49	1	2135	20140714
1951	M	22.2	53	7	1909	20141106
1952	F	20.1	62	0	1439	20140331
1953	M	22.9	53	0	6568	20140212
1954	F	20.1	50	0	2883	20141117
1955	M	21.8	59	7	2444	20140827
1956	M	25.7	55	1	1450	20140731
1957	F	19.1	37	0	1914	20140311
1958	M	21.2	70	0	3223	20140701
1959	M	25.6	68	7	1827	20140704
1960	F	18.7	53	0	2212	20140416
1961	F	20.4	47	0	1767	20140808
1962	F	22.5	59	0	2891	20140630
1963	F	18.7	68	0	3068	20141106
1964	M	24	54	2	3427	20140805
1965	M	22	79	2	3820	20141029
1966	M	27	46	7	5519	20140714
1967	F	25.1	47	7	4608	20140729
1968	M	23.8	58	0	1964	20141202
1969	M	23.7	52	1	3371	20141103
1970	M	21	54	0	2791	20141125
1971	F	23.3	57	0	400	20140702
1972	F	24.3	58	0	2551	20140217
1973	M	24.1	54	0	3346	20140825
1974	M	23.5	64	0	2558	20140916
1975	M	24.6	50	7	1841	20140825
1976	M	24	51	1	2526	20140812
1977	M	20.8	45	7	1514	20140408
1978	M	23.7	55	0	3597	20140929
1979	M	25.8	55	2	3140	20140718
1980	M	24.4	60	2	3867	20140808
1981	F	19.5	63	0	2682	20140808
1982	M	25.7	57	7	909	20140711
1983	F	21.4	46	0	874	20140916
1984	M	28.8	48	1	1916	20140927
1985	F	18	43	0	3027	20140321
1986	F	22.3	58	0	2847	20140820
1987	M	23.1	33	2	1879	20141016
1988	F	21.3	54	0	3615	20140630
1989	M	25	49	0	2199	20141114
1990	F	17.1	64	0	2291	20140825
1991	F	24	67	1	2508	20140811
1992	M	NA	51	1	2282	20140722
1993	M	26.9	69	0	1838	20141031
1994	F	24.1	64	7	3360	20140903
1995	M	20.3	65	0	1488	20140619
1996	F	22.9	54	7	1947	20140905
1997	F	21.5	41	1	3223	20140828
1998	F	NA	57	1	3288	20140226
1999	M	26	41	7	1315	20140418
[truncated: 3,956 more rows]
